# Supplementary material for: Characterization of the ABC Transporter G Subfamily in Pomegranate and Function Analysis of PgrABCG14
Source: Int J Mol Sci. 2022 Oct 1;23(19):11661. doi: 10.3390/ijms231911661 (PMC9570063; doi:10.3390/ijms231911661)
Supplement: Supplementary file 1 [file ijms-23-11661-s001.zip]

Archive with 9 entries (9 files):
- Figure S1.tif
- Figure S2.tif
- Figure S3 .tif
- Figure S4.tif
- Table S1.pdf
- Table S2.pdf
- Table S3.pdf
- Table S4.pdf
- Table S5.pdf
